# Supplementary material for: Men’s Psychotherapy Use, Male Role Norms, and Male-Typical Depression Symptoms: Examining 716 Men and Women Experiencing Psychological Distress
Source: Behav Sci (Basel). 2021 Jun 2;11(6):83. doi: 10.3390/bs11060083 (PMC8228644; doi:10.3390/bs11060083)
Supplement: Supplementary file 1 [file behavsci-11-00083-s001.zip]

Archive with 1 entries (1 files):
- behavsci-1202030-supplementary.pdf
